# Supplementary material for: An In Vitro Study Evaluating the Safety of Mesalazine on Human Nasoepithelial Cells
Source: Int J Mol Sci. 2024 Feb 28;25(5):2796. doi: 10.3390/ijms25052796 (PMC10932137; doi:10.3390/ijms25052796)
Supplement: Supplementary file 1 [file ijms-25-02796-s001.zip]

Archive with 1 entries (1 files):
- ijms-2879461-supplementary.pdf
